# Supplementary material for: The surrounding landscape influences the diversity of leaf-litter ants in riparian cloud forest remnants
Source: PLoS One. 2017 Feb 24;12(2):e0172464. doi: 10.1371/journal.pone.0172464 (PMC5325296; doi:10.1371/journal.pone.0172464)
Supplement: S1 Table — (XLSX) [file pone.0172464.s003.xlsx]

## Sheet: Hoja1
S1 Table. Landscape metrics for all twelve remnants of riparian vegetation in central Veracruz, Mexico.
Landscape metrics \ Study sites	R1	R2	R3	R4	R5	R6	R7	R8	R9	R10	R11	R12
Width of the focal riparian remnant (m)*	8.85 ± 3.47	25.5 ± 8.08	31.8 ± 8.05	25 ± 9.12	20.25 ± 5.71	9.15 ± 2.17	16 ± 5.32	52.5 ± 23.87	49.2 ± 15.77	87.2 ± 56.97	92.9 ± 28.44	98.55 ± 33.72
Shape of the focal riparian remnant	1.38	2.1	2.07	2.23	4.92	2.17	3.74	4.02	3.27	4.88	3.09	3.92
Proportion of landscape covered by:
Tropical montane cloud forest (%)	7.31	21.72	21.91	9.99	16.62	36.79	34.7	43.89	26.59	13.88	37.38	44.68
Riparian vegetation (%)	8.61	6.01	14.72	12.08	16.94	17.92	19.7	22.86	66.05	48.32	62.07	45.05
Scrub fallow (%)	0	18.14	8.71	5.65	9.33	28.66	7.73	15.1	7.36	0	0	0
Pinus reforestation areas (%)	4.15	23.77	3.64	0	0	0	0	0	0	0	0	0
Tree crops (%)	0	0	1.18	0.16	0.07	0	0	10.13	0	0	0	0
Shrub crops (%)	0	2.4	4.84	4.48	0.18	1.86	2.84	0	0	0.42	0	0
Cattle pasture with isolated trees (%)	15.53	5.58	14.97	28.24	3.9	0.04	22.14	4.13	0	36	0.14	10.27
Cattle pastures (%)	56.58	18.6	26.83	37.96	34.26	8.18	11.07	1.46	0	0	0.06	0
Human settlements and infrastructure (%)	7.82	3.78	3.2	1.44	18.7	6.55	1.82	2.43	0	1.38	0.35	0
* Indicate the mean of the landscape metric ± SD.
