# Supplementary material for: The surrounding landscape influences the diversity of leaf-litter ants in riparian cloud forest remnants
Source: PLoS One. 2017 Feb 24;12(2):e0172464. doi: 10.1371/journal.pone.0172464 (PMC5325296; doi:10.1371/journal.pone.0172464)
Supplement: S2 Table — (XLSX) [file pone.0172464.s004.xlsx]

## Sheet: Hoja1
S2 Table. Results from spatial autocorrelation in the landscape predictors to examine whether the proximity in remnants or buffers of surrounding landscape influenced the regressions
of generalized linear models (A and B) or multivariate distance-based linear models (C and D).
A) Single and univariate generalized linear models	Moran’s I statistic standard deviate	Moran I statistic	Expectation	Variance	P
Abundance ~ Riparian land-cover	0.81864	-0.090021	-0.0904656	2.95022e-07	0.2065
Abundance ~ TMCF land-cover	0.18425	-0.0907354	-0.0907674	3.01213e-08	0.4269
Abundance ~ Shape of focal remnant	0.84763	-0.0747297	-0.0829707	9.45258e-05	0.1983
Abundance ~ Width of focal remnant	-0.8127	-0.0909066	-0.0903637	4.46163e-07	0.7918
Species richness ~ Riparian land-cover	0	-0.0909091	-0.0909091	7.65591e-17	0.5
Species richness ~ TMCF land-cover	-0.21121	-0.090804	-0.0907674	3.01213e-08	0.5836
Species richness ~ Shape of focal remnant	0.17897	-0.0812308	-0.0829707	9.45258e-05	0.429
Species richness ~ Width of focal remnant	-0.80744	-0.0909091	-0.0903637	4.46163e-07	0.7903
Shannon diversity ~ Riparian land-cover	-0.11393	-0.0905275	-0.0904656	2.95022e-07	0.5454
Shannon diversity ~ TMCF land-cover	-0.6638	-0.0908826	-0.0907674	3.01213e-08	0.7466
Shannon diversity ~ Shape of focal remnant	0.088879	-0.0908718	-0.0908755	1.69369e-09	0.4646
Shannon diversity ~ Width of focal remnant	-0.23843	-0.090523	-0.0903637	4.46163e-07	0.5942
Simpson diversity ~ Riparian land-cover	-0.80155	-0.090901	-0.0904656	2.95022e-07	0.7886
Simpson diversity ~ TMCF land-cover	-0.71807	-0.090892	-0.0907674	3.01213e-08	0.7636
Simpson diversity ~ Shape of focal remnant	-0.027576	-0.0908766	-0.0908755	1.69369e-09	0.511
Simpson diversity ~ Width of focal remnant	0.21109	-0.0902227	-0.0903637	4.46163e-07	0.4164
B) Multiple and univariate generalized linear models	Moran’s I statistic standard deviate	Moran I statistic	Expectation	Variance	P
Abundance ~ Riparian land-cover + Shape of focal remnant	-0.64583	-0.0908282	-0.0905433	1.94647e-07	0.7408
Species richness ~ Riparian land-cover + Shape of focal remnant	-0.2423	-0.0853596	-0.0830684	8.94195e-05	0.5957
Shannon diversity ~ Riparian land-cover + Width of focal remnant	0.61945	-0.0900737	-0.0904309	3.32546e-07	0.2678
Simpson diversity ~ Riparian land-cover + Width of focal remnant	-0.58653	-0.0907692	-0.0904309	3.32546e-07	0.7212
C) Single and multivariate distance-based linear models	R²	F-test	P
Jaccard similarity ~ Riparian land-cover	0.000178968	0.011456	0.88
Jaccard similarity ~ TMCF land-cover	0.011384	0.736968	0.35
Jaccard similarity ~ Shape of focal remnant	0.00174359	0.111785	0.68
Jaccard similarity ~ Width of focal remnant	0.0069905	0.450541	0.51
Sørensen similarity ~ Riparian land-cover	5.63126e-06	0.000360403	0.99
Sørensen similarity ~ TMCF land-cover	0.010206	0.659916	0.44
Sørensen similarity ~ Shape of focal remnant	0.00103363	0.0662205	0.77
Sørensen similarity ~ Width of focal remnant	0.00520535	0.334886	0.47
Morisita-Horn similarity ~ Riparian land-cover	0.00230365	0.147774	0.62
Morisita-Horn similarity ~ TMCF land-cover	0.0019355	0.124113	0.72
Morisita-Horn similarity ~ Shape of focal remnant	0.000632623	0.0405135	0.78
Morisita-Horn similarity ~ Width of focal remnant	4.22541e-06	0.000270427	0.98
D) Multiple and multivariate distance-based linear models	R²	F-test	P
Jaccard similarity ~ Riparian land-cover + Width of focal remnant + Shape of focal remnant	0.00331271	0.212718	0.61
Sørensen similarity ~ Riparian land-cover + Width of focal remnant + Shape of focal remnant	6.07612e-05	0.00388895	0.93
Morisita-Horn similarity ~ Riparian land-cover + Width of focal remnant + Shape of focal remnant	0.00271794	0.174423	0.71
