# Supplementary material for: The surrounding landscape influences the diversity of leaf-litter ants in riparian cloud forest remnants
Source: PLoS One. 2017 Feb 24;12(2):e0172464. doi: 10.1371/journal.pone.0172464 (PMC5325296; doi:10.1371/journal.pone.0172464)
Supplement: S3 Table — All species are sorted by subfamily and tribe. Number listed indicate the observed species occurrences in each site. (XLSX) [file pone.0172464.s005.xlsx]

## Sheet: Hoja1
S3 Table. Leaf-litter ants collected in each remnant of riparian vegetation in the central mountainous region of Veracruz, Mexico.
All species are sorted by subfamily and tribe. Number listed indicate the observed species occurrences in each site.
Taxa \ Remnants	R1	R2	R3	R4	R5	R6	R7	R8	R9	R10	R11	R12
Amblyoponinae
Amblyoponini
1. Stigmatomma orizabanum (Brown, 1960)								1	3			3
Dorylinae
Dorylini
2. Cerapachys augustae Wheeler, 1902							1	2				3
3. Labidus coecus (Latreille, 1802)											3	3
4. Labidus praedator (Smith, 1858)								3				3
5. Neivamyrmex sumichrasti (Norton, 1868)										4
Ectatomminae
Ectatommini
6. Gnamptogenys bisulca Kempf & Brown, 1968						1
7. Gnamptogenys strigata (Norton, 1868)				1			12		5	4		8
Formicinae
Camponotini
8. Camponotus atriceps (Smith, 1858)									3	3	3
Plagiolepidini
9. Brachymyrmex depilis Emery, 1893	18	20	10	18	8	10	10	7	3
10. Brachymyrmex sp.				3			3		2	2	5	3
11. Nylanderia sp. 1	12	1	10	5	8	3	12	6	3	5	3	3
12. Nylanderia sp. 2	11	12	10	3	1		4	4		4	3
13. Nylanderia sp. 3								1
14. Nylanderia sp. 4									1
15. Nylanderia steinheili (Forel, 1893)												1
Myrmicinae
Attini
16. Eurhopalothrix clypeata Brown & Kempf, 1960											3	3
17. Eurhopalothrix hunhau Longino, 2013							1				3	4
18. Pheidole sp. 1	6		1	3	1				3	3	1	2
19. Pheidole sp. 2										1		2
20. Pheidole sp. 3						2				1
21. Pheidole sp. 4									2
22. Pheidole sp. 5									1
23. Strumigenys brevicornis Mann, 1922					1	1	2	1	3	11	4	10
24. Strumigenys micretes Brown, 1959									3
25. Strumigenys turpis (Bolton, 2000)									3	3	3	3
Crematogastrini
26. Carebara sp.								3		3		3
27. Crematogaster sp.					10
28. Temnothorax striatulus (Stitz, 1937)									3
29. Temnothorax sp.	1	12	11
Solenopsidini
30. Adelomyrmex micans Fernández, 2003			10
31. Adelomyrmex myops (Wheeler, 1910)					1			12			5	1
32. Adelomyrmex paratristani Longino, 2012				1	1		8	8	3	3	4	3
33. Adelomyrmex sp				2	11	9		3	5
34. Adelomyrmex tristani (Menozzi, 1931)				1	1	9	4	3		10	4	5
35. Monomorium ebeninum Forel, 1891	16	4			10
36. Solenopsis azteca Forel, 1893												1
37. Solenopsis geminata (Fabricius, 1804)	20	20	20	20		15	14		2	4	3
38. Solenopsis sp.										1
Stenammini
39. Stenamma connectum Branstetter, 2013	1	11	1	14	11	13	6	15	8	3	4	3
40. Stenamma excisum Branstetter, 2013								2			3
41. Stenamma huachucanum Smith, 1957		1	9			3
42. Stenamma leptospinum Branstetter, 2013												3
43. Stenamma maximon Branstetter, 2013	8	2	6	3		1			3	3	3
44. Stenamma pelophilum Branstetter, 2013									3	4	3	3
45. Stenamma vexator Branstetter, 2013	10	15	15	16	15	15	5	11	11	5	9	3
Ponerinae
Ponerini
46. Hypoponera opaciceps (Mayr, 1887)						2	2	2			2
47. Hypoponera sp. 1	2	4	14	1	6	5	3	5	5	2	3	2
48. Hypoponera sp. 2			1			3	3		3	2	3
49. Hypoponera sp. 3												1
50. Hypoponera sp. 4					1						1
51. Ponera pennsylvanica Buckley, 1866	9	11		12	4	3	3	7	3	3	3	4
Proceratiinae
Proceratiini
52. Discothyrea horni Menozzi, 1927										3	2	3
53. Proceratium mancum Mann, 1922							1
